# Supplementary material for: C-Terminal Modification Contributes the Antibacterial Activity of a Cecropin-like Region of Heteroscorpine-1 from Scorpion Venom
Source: Biology (Basel). 2025 Aug 13;14(8):1044. doi: 10.3390/biology14081044 (PMC12383718; doi:10.3390/biology14081044)
Supplement: Supplementary file 1 [file biology-14-01044-s001.zip]

Archive with 1 entries (1 files):
- biology-3744725-supplementary.pdf
